# Supplementary material for: High Concentration or Combined Treatment of Antisense Oligonucleotides for Spinal Muscular Atrophy Perturbed SMN2 Splicing in Patient Fibroblasts
Source: Genes (Basel). 2022 Apr 13;13(4):685. doi: 10.3390/genes13040685 (PMC9027857; doi:10.3390/genes13040685)
Supplement: Supplementary file 1 [file genes-13-00685-s001.zip]

Archive with 2 entries (2 files):
- 20220413 Supplementary tables.pdf
- genes--supplementary figure.pdf
